# Supplementary material for: Chloride as a Partial Nitrate Substitute in Hydroponics: Effects on Purslane Yield and Quality
Source: Plants (Basel). 2025 Jul 13;14(14):2160. doi: 10.3390/plants14142160 (PMC12299384; doi:10.3390/plants14142160)
Supplement: Supplementary file 1 [file plants-14-02160-s001.zip]

Archive with 1 entries (1 files):
- plants-3739803-supplementary.pdf
